# Supplementary material for: The Potential Genetic Effect for Yield and Foliar Disease Resistance in Faba Bean (Vicia faba L.) Assessed via Morphological and SCoT Markers
Source: Plants (Basel). 2023 Oct 22;12(20):3645. doi: 10.3390/plants12203645 (PMC10610329; doi:10.3390/plants12203645)
Supplement: Supplementary file 1 [file plants-12-03645-s001.zip]

Archive with 1 entries (1 files):
- plants-2582775-supplementary.pdf
